# Supplementary material for: Decoding the hallmarks of allograft dysfunction with a comprehensive pan-organ transcriptomic atlas
Source: Nat Med. 2024 Jun 18;30(12):3748–57. doi: 10.1038/s41591-024-03030-6 (PMC11645273; doi:10.1038/s41591-024-03030-6)
Supplement: Supplementary file 3 — Supplementary Tables 1 and 2. [file 41591_2024_3030_MOESM3_ESM.xlsx]

## Sheet: Sheet1
Database	Accession ID	Source	Organ	Outcome	Outcome level 2	Platform	Year	PUBMED ID
GEO	GSE10667	Peripheral Blood	Lung	Fibrosis	IPF	Microarray	2009	19363140
GEO	GSE106675	Biopsy	Kidney	Allograft Rejection	AR	Microarray	2018	29191961
GEO	GSE106675	Biopsy	Kidney	Tolerance	Tolerance	Microarray	2018	29191961
GEO	GSE107503	Peripheral Blood	Kidney	Allograft Rejection	SubAR	Microarray	2018	29985559
GEO	GSE107506	Peripheral Blood	Kidney	Allograft Rejection	SubAR	Microarray	2018	29985559
GEO	GSE109564	Biopsy	Kidney	Allograft Rejection	AR	scRNAseq	2018	29980650
GEO	GSE112713	Biopsy	Liver	NMP	NMP	Microarray	2019	30561835
GEO	GSE11361	Biopsy	Liver	Allograft Rejection	AR	Microarray	2008	18639552
GEO	GSE11881	Peripheral Blood	Liver	Tolerance	Tolerance	Microarray	2007	17241111
GEO	GSE120396	Peripheral Blood	Kidney	Allograft Rejection	AR	RNAseq	2019	31278196
GEO	GSE120397	Peripheral Blood	Kidney	Allograft Rejection	AR	Microarray	2019	31278196
GEO	GSE120398	Peripheral Blood	Kidney	Allograft Rejection	SubClin	RNAseq	2019	31278196
GEO	GSE120495	Biopsy	Kidney	Allograft Rejection	TCMR/ABMR	RNAseq	2019	31208411
GEO	GSE120495	Biopsy	Kidney	Fibrosis	IFTA	RNAseq	2019	31208411
GEO	GSE120495	Biopsy	Kidney	IRI	ATN	RNAseq	2019	31208411
GEO	GSE120649	Peripheral Blood	Kidney	Allograft Rejection	ABMR	RNAseq	2018	30341925
GEO	GSE120649	Peripheral Blood	Kidney	Allograft Rejection	TCMR	RNAseq	2018	30341925
GEO	GSE121447	Biopsy	Kidney	NMP	NMP	RNAseq	2021	33098231
GEO	GSE121447	Biopsy	Kidney	NMP	NMP	RNAseq	2021	33098231
GEO	GSE124897	Biopsy	Heart	Allograft Rejection	ABMR	Microarray	2019	30795962
GEO	GSE124897	Biopsy	Heart	Allograft Rejection	TCMR	Microarray	2019	30795962
GEO	GSE125004	Biopsy	Lung	Allograft Rejection	AR	Microarray	2019	31679176
GEO	GSE127003	Biopsy	Lung	IRI	IRI	Microarray	2020	32060066
GEO	GSE129166	Biopsy	Kidney	Allograft Rejection	ABMR	Microarray	2019	31378695
GEO	GSE129166	Biopsy	Kidney	Allograft Rejection	ABMR	Microarray	2019	31378695
GEO	GSE129166	Peripheral Blood	Kidney	Allograft Rejection	TCMR	Microarray	2019	31378695
GEO	GSE129166	Peripheral Blood	Kidney	Allograft Rejection	TCMR	Microarray	2019	31378695
GEO	GSE131179	Biopsy	Kidney	Allograft Rejection	TCMR	RNAseq	2019	31292297
GEO	GSE13440	Biopsy	Liver	Allograft Rejection	ACR	Microarray	2009	19938108
GEO	GSE134692	Biopsy	Lung	Fibrosis	IPF	RNAseq	2019	31423451
GEO	GSE138043	Biopsy	Kidney	Allograft Rejection	AR	Microarray	2019	32634125
GEO	GSE14067	Peripheral Blood	Kidney	Allograft Rejection	AR	Microarray	2012	23009139
GEO	GSE142077	Biopsy	Kidney	IRI	IRI	RNAseq	2020	32977749
GEO	GSE14328	Biopsy	Kidney	Allograft Rejection	AR	Microarray	2010	20150539
GEO	GSE14346	Peripheral Blood	Kidney	Allograft Rejection	BPAR	Microarray	2012	23009139
GEO	GSE14356	Peripheral Blood	Kidney	Allograft Rejection	AR	Microarray	2012	23009139
GEO	GSE145408	Peripheral Blood	Kidney	Tolerance	Tac Withdrawl	Microarray	2020	32459070
GEO	GSE145780	Biopsy	Liver	Allograft Rejection	TCMR	Microarray	2020	32090446
GEO	GSE145780	Biopsy	Liver	Fibrosis	Fibrosis	Microarray	2020	32090446
GEO	GSE145927	Biopsy	Kidney	Allograft Rejection	AR	scRNAseq	2020	32669324
GEO	GSE147089	Biopsy	Kidney	Allograft Rejection	ABMR	Microarray	2020	32641395
GEO	GSE150156	Biopsy	Lung	Allograft Rejection	TCMR/ABMR	Microarray	2020	32943286
GEO	GSE150156	Biopsy	Lung	Allograft Rejection	TCMR/ABMR	Microarray	2020	32943286
GEO	GSE151648	Biopsy	Liver	PreTx	IRI	RNAseq	2021	32426849
GEO	GSE151648	Biopsy	Liver	IRI	IRI	RNAseq	2021	32426849
GEO	GSE151671	Biopsy	Kidney	Allograft Rejection	AR	scRNAseq	2022	35657798
GEO	GSE151671	Biopsy	Kidney	Fibrosis	Fibrosis	scRNAseq	2022	35657798
GEO	GSE15296	Peripheral Blood	Kidney	Allograft Rejection	ACR	Microarray	2014	24725967
GEO	GSE155670	Biopsy	Kidney	Allograft Rejection	ABMR	RNAseq	2021	34032636
GEO	GSE1563	Peripheral Blood	Kidney	Allograft Rejection	AR	Microarray	2004	15307835
GEO	GSE1563	Biopsy	Kidney	Allograft Rejection	AR	Microarray	2004	15307835
GEO	GSE159354	Biopsy	Lung	Allograft Rejection	AR	scRNAseq	2020	33705361
GEO	GSE165568	Biopsy	Liver	NMP	NMP	RNAseq	2022	34730028
GEO	GSE165568	Biopsy	Liver	NMP	NMP	RNAseq	2022	34730028
GEO	GSE166865	Biopsy	Kidney	Tolerance	Tolerance	RNAseq	2021	34305931
GEO	GSE17068	Peripheral Blood	Kidney	Tolerance	Tolerance	Microarray		NA
GEO	GSE171539	Biopsy	Liver	IRI	IRI	scRNAseq	2021	34103479
GEO	GSE175397	Biopsy	Liver	Tolerance	Tolerance	RNAseq	2022	35020854
GEO	GSE175429	Peripheral Blood	Kidney	Allograft Rejection	AR	scRNAseq	2021	34658852
GEO	GSE175718	Peripheral Blood	Kidney	Allograft Rejection	TCMR/ABMR	RNAseq	2022	35526671
GEO	GSE175718	Peripheral Blood	Kidney	Allograft Rejection	TCMR/ABMR	RNAseq	2022	35526671
GEO	GSE175718	Peripheral Blood	Kidney	Allograft Rejection	TCMR/ABMR	RNAseq	2022	35526671
GEO	GSE181757	Biopsy	Kidney	Fibrosis	CADI Progression	Microarray	2021	34717009
GEO	GSE181757	Biopsy	Kidney	Fibrosis	CADI Progression	Microarray	2021	34717009
GEO	GSE181757	Biopsy	Kidney	Allograft Rejection	AR	Microarray	2021	34717009
GEO	GSE18656	Peripheral Blood	Heart	Allograft Rejection	AR	Microarray	2013	23796154
GEO	GSE189539	Biopsy	Liver	IRI	IRI	scRNAseq	2021	NA
GEO	GSE190329	Peripheral Blood	Kidney	Allograft Rejection	ABMR	scRNAseq	2022	35111153
GEO	GSE192444	Biopsy	Kidney	Allograft Rejection	TCMR/ABMR	Microarray	2021	35058354
GEO	GSE192444	Biopsy	Kidney	Allograft Rejection	TCMR/ABMR	Microarray	2021	35058354
GEO	GSE192444	Biopsy	Kidney	Allograft Rejection	TCMR/ABMR	Microarray	2021	35058354
GEO	GSE193135	Biopsy	Liver	Allograft Rejection	AR/TCMR	Microarray	2022	34780106
GEO	GSE193135	Biopsy	Liver	Fibrosis	Fibrosis	Microarray	2022	34780106
GEO	GSE195719	Biopsy	Kidney	Allograft Rejection	ABMR	scRNAseq	2022	35701599
GEO	GSE195719	Biopsy	Kidney	IRI	ATN	scRNAseq	2022	35701599
GEO	GSE2018	Biopsy	Lung	Allograft Rejection	AR	Microarray	2004	12958056
GEO	GSE202565	Biopsy	Liver	NMP	NMP	RNAseq	2022	35958587
GEO	GSE202565	Biopsy	Liver	NMP	NMP	RNAseq	2022	35958587
GEO	GSE203453	Biopsy	Liver	Allograft Rejection	AR	RNAseq	2022	35948878
GEO	GSE203548	Biopsy	Heart	Allograft Rejection	Chronic allograft Vasculopathy	scRNAseq	2022	36524467
GEO	GSE21374	Biopsy	Kidney	Allograft Rejection	BPAR	Microarray	2010	20501945
GEO	GSE22229	Peripheral Blood	Kidney	Tolerance	Tolerance	Microarray	2010	20501946
GEO	GSE22459	Biopsy	Kidney	Fibrosis	IFTA	Microarray	2010	20813870
GEO	GSE22707	Peripheral Blood	Kidney	Tolerance	Tolerance	Microarray	2011	21827613
GEO	GSE22707	Peripheral Blood	Liver	Tolerance	Tolerance	Microarray	2011	21827613
GEO	GSE22707	Peripheral Blood	Kidney	Allograft Rejection	Chronic Rejection	Microarray	2011	21827613
GEO	GSE23649	Biopsy	Liver	PreTx	IRI	Microarray	2013	NA
GEO	GSE23649	Biopsy	Liver	IRI	DGF	Microarray	2013	NA
GEO	GSE23649	Biopsy	Liver	IRI	EAD	Microarray	2013	NA
GEO	GSE25902	Biopsy	Kidney	Fibrosis	CADI Progression	Microarray	2011	21881554
GEO	GSE26625	Biopsy	Liver	Allograft Rejection	AR	Microarray	2012	22156196
GEO	GSE26625	Biopsy	Liver	Tolerance	Tolerance	Microarray	2012	22156196
GEO	GSE26627	Biopsy	Liver	Tolerance	Tolerance	Microarray	2012	22156196
GEO	GSE28221	Peripheral Blood	Lung	Fibrosis	IPF	Microarray	2013	24089408
GEO	GSE28842	Peripheral Blood	Liver	Tolerance	Tolerance	Microarray	2012	22156196
GEO	GSE30718	Biopsy	Kidney	IRI	AKI	Microarray	2012	22343120
GEO	GSE30886	Peripheral Blood	Liver	Tolerance	Tolerance	Microarray	2012	22300520
GEO	GSE30886	Peripheral Blood	Liver	Tolerance	Tolerance	Microarray	2012	22300520
GEO	GSE33970	Biopsy	Heart	PreTx	AR	Microarray	2012	23265908
GEO	GSE33970	Peripheral Blood	Heart	PreTx	AR	Microarray	2012	23265908
GEO	GSE34437	Biopsy	Kidney	Allograft Rejection	AR	Microarray	2014	23437201
GEO	GSE36059	Biopsy	Kidney	Allograft Rejection	ABMR	Microarray	2014	25377077
GEO	GSE36059	Biopsy	Kidney	Allograft Rejection	TCMR	Microarray	2014	25377077
GEO	GSE37838	Biopsy	Kidney	PreTx	IRI	Microarray	2013	23282320
GEO	GSE4315	Biopsy	Heart	Allograft Rejection	AR	Microarray	2006	16780603
GEO	GSE43974	Biopsy	Kidney	IRI	DGF	Microarray	2015	25427168
GEO	GSE44131	Biopsy	Kidney	Allograft Rejection	ABMR	Microarray	2013	24030736
GEO	GSE44131	Biopsy	Kidney	Fibrosis	IFTA	Microarray	2013	24030736
GEO	GSE46474	Peripheral Blood	Kidney	Allograft Rejection	ACR	Microarray	2014	25387159
GEO	GSE47755	Peripheral Blood	Kidney	Allograft Rejection	AR	Microarray	2017	25629549
GEO	GSE48581	Biopsy	Kidney	Allograft Rejection	ABMR	Microarray	2013	23915426
GEO	GSE48581	Biopsy	Kidney	Allograft Rejection	TCMR	Microarray	2013	23915426
GEO	GSE50058	Biopsy	Kidney	Allograft Rejection	AR	Microarray	2013	24127489
GEO	GSE50084	Peripheral Blood	Kidney	Allograft Rejection	AMR	Microarray	2013	26484130
GEO	GSE50084	Biopsy	Kidney	Allograft Rejection	AMR	Microarray	2013	26484130
GEO	GSE51675	Peripheral Blood	Kidney	Allograft Rejection	ABMR	Microarray	2015	25925804
GEO	GSE52420	Biopsy	Liver	Tolerance	Tolerance	Microarray	2014	24964989
GEO	GSE53605	Biopsy	Kidney	Allograft Rejection	TCMR/ABMR	Microarray	2013	23915426
GEO	GSE53605	Biopsy	Kidney	Fibrosis	IFTA	Microarray	2014	24698514
GEO	GSE53769	Biopsy	Kidney	IRI	AKI	Microarray	2011	20819195
GEO	GSE53769	Biopsy	Kidney	PreTx	AKI	Microarray	2011	20819195
GEO	GSE53845	Biopsy	Lung	Fibrosis	IPF	Microarray	2014	25217476
GEO	GSE53845	Biopsy	Lung	Fibrosis	IPF	Microarray	2014	25217476
GEO	GSE54888	Biopsy	Kidney	PreTx	DGF	Microarray	2014	29800590
GEO	GSE57387	Biopsy	Kidney	Fibrosis	CADI Progression	Microarray	2016	27452608
GEO	GSE57731	Peripheral Blood	Kidney	Fibrosis	IFTA	Microarray	2015	NA
GEO	GSE5967	Peripheral Blood	Heart	Allograft Rejection	BPAR	Microarray	2004	15583081
GEO	GSE6095	Biopsy	Lung	Allograft Rejection	AR	Microarray	2008	18212627
GEO	GSE65326	Biopsy	Kidney	Fibrosis	ci Score	Microarray	2015	25307039
GEO	GSE66494	Biopsy	Kidney	CKD	CKD	Microarray	2015	26317775
GEO	GSE69677	Biopsy	Kidney	Allograft Rejection	aTCMR/cTCMR	Microarray	2015	27369853
GEO	GSE70305	Peripheral Blood	Liver	Allograft Rejection	AR	Microarray	2016	26517400
GEO	GSE72925	Biopsy	Kidney	Allograft Rejection	TCMR	Microarray	2016	27140517
GEO	GSE72925	Biopsy	Kidney	PreTx	AR	Microarray	2016	27140517
GEO	GSE72925	Biopsy	Kidney	Fibrosis	IFTA	Microarray	2016	27140517
GEO	GSE75693	Biopsy	Kidney	Allograft Rejection	AR	Microarray	2017	27165815
GEO	GSE87301	Peripheral Blood	Heart	Allograft Rejection	AR	Microarray	2012	22550401
GEO	GSE87487	Biopsy	Liver	IRI	IRI	RNAseq	2016	27942590
GEO	GSE90861	Biopsy	Kidney	PreTx	DGF	RNAseq	2019	30094915
GEO	GSE9102	Biopsy	Lung	IRI	DGF	Microarray	2008	18727701
GEO	GSE93658	Biopsy	Kidney	Allograft Rejection	ABMR	Microarray	2017	26484130
GEO	GSE93658	Biopsy	Kidney	Allograft Rejection	ABMR	Microarray	2017	26484130
GEO	GSE93658	Biopsy	Kidney	Fibrosis	IFTA	Microarray	2017	26484130
GEO	GSE93659	Biopsy	Kidney	Allograft Rejection	ABMR	Microarray	2017	26484130
GEO	GSE9377	Biopsy	Heart	Allograft Rejection	AR	Microarray	2008	21555702
GEO	GSE94557	Peripheral Blood	Lung	Fibrosis	CLAD	Microarray	2017	29375549
GEO	GSE9489	Biopsy	Kidney	Fibrosis	CAN	Microarray	2009	19017305
GEO	GSE9489	Biopsy	Kidney	Allograft Rejection	AR	Microarray	2009	19017305
GEO	GSE9493	Biopsy	Kidney	Allograft Rejection	AR/TCMR	Microarray	2009	19017305
GEO	GSE98320	Biopsy	Kidney	Allograft Rejection	TCMR/ABMR/BCMR	Microarray	2017	28614805

## Sheet: Sheet2
3M-Post transplant blood RNAseq (n = 70)
	Stable Function				Biopsy Proven Rejeciton
	Sex - Male (n = 30)		Sex - Female (n = 18)		Sex - Male (n = 14)		Sex - Female (n = 8)
	Mean	SD	Mean	SD	Mean	SD	Mean	SD	pvalue	Significant
tx_age	47.2	13.0817	52.2222	11.7451	51.9286	13.4019	46.375	11.0057	0.801	Nill
creatinine	106.833	23.3461	100.889	33.0007	135.286	60.8964	97.5	24.4248	0.082	Nill
albumin	36.8	3.88986	35.0556	3.94778	36.8571	2.87849	35.875	2.10017	0.704	Nill
eGFR	72	14.7391	63.2222	21.7379	61.4286	23.6601	64.5	18.754	0.22	Nill
	Stable Function		Biopsy Proven Rejeciton		pvalue	Significant
Gender - Female	18		8		1	Nill
Gender - Male	30		14
